# Supplementary material for: Expression of a fungal manganese peroxidase in Escherichia coli: a comparison between the soluble and refolded enzymes
Source: BMC Biotechnol. 2016 Dec 1;16:87. doi: 10.1186/s12896-016-0317-2 (PMC5134096; doi:10.1186/s12896-016-0317-2)
Supplement: Additional file 2: — Raw data used for the production of Fig. 6 and Fig. 7. (XLSX 67 kb) [file 12896_2016_317_MOESM2_ESM.xlsx]

## Sheet: Fig 6
Raman
	Refolded MnP	Soluble MnP
1800.68	2138.39	452.249
1799.86	2137.68	451.462
1799.04	2136.78	450.453
1798.22	2135.01	448.463
1797.4	2132.81	445.955
1796.58	2130.25	442.959
1795.75	2127.58	439.707
1794.93	2124.99	436.364
1794.11	2122.69	433.118
1793.29	2120.84	430.14
1792.46	2119.58	427.596
1791.64	2118.97	425.645
1790.82	2119.04	424.435
1790	2119.74	424.099
1789.17	2121	424.74
1788.35	2122.71	426.418
1787.53	2124.77	429.134
1786.7	2127.06	432.809
1785.88	2129.47	437.286
1785.05	2131.94	442.329
1784.23	2134.42	447.636
1783.41	2136.85	452.871
1782.58	2139.23	457.695
1781.76	2141.52	461.803
1780.93	2143.7	464.958
1780.11	2145.74	467.027
1779.28	2147.62	467.993
1778.46	2149.31	467.964
1777.63	2150.8	467.164
1776.81	2152.12	465.907
1775.98	2153.29	464.559
1775.16	2154.41	463.5
1774.33	2155.55	463.067
1773.51	2156.83	463.517
1772.68	2158.34	464.984
1771.85	2160.15	467.465
1771.03	2162.3	470.819
1770.2	2164.78	474.784
1769.38	2167.54	479.016
1768.55	2170.51	483.143
1767.72	2173.57	486.819
1766.89	2176.64	489.775
1766.07	2179.61	491.86
1765.24	2182.43	493.057
1764.41	2185.08	493.478
1763.59	2187.55	493.34
1762.76	2189.9	492.918
1761.93	2192.18	492.494
1761.1	2194.45	492.304
1760.27	2196.77	492.496
1759.45	2199.17	493.107
1758.62	2201.68	494.062
1757.79	2204.3	495.193
1756.96	2207.01	496.279
1756.13	2209.8	497.084
1755.3	2212.65	497.407
1754.47	2215.54	497.115
1753.64	2218.45	496.161
1752.82	2221.37	494.588
1751.99	2224.26	492.513
1751.16	2227.09	490.107
1750.33	2229.81	487.56
1749.5	2232.39	485.063
1748.67	2234.8	482.782
1747.84	2237.04	480.847
1747.01	2239.14	479.353
1746.18	2241.16	478.358
1745.35	2243.22	477.891
1744.51	2245.44	477.956
1743.68	2247.98	478.537
1742.85	2250.98	479.601
1742.02	2254.58	481.1
1741.19	2258.86	482.971
1740.36	2263.88	485.14
1739.53	2269.63	487.524
1738.7	2276.04	490.03
1737.86	2283	492.567
1737.03	2290.35	495.041
1736.2	2297.92	497.368
1735.37	2305.52	499.479
1734.53	2312.97	501.327
1733.7	2320.14	502.9
1732.87	2326.91	504.227
1732.04	2333.26	505.375
1731.2	2339.17	506.451
1730.37	2344.7	507.58
1729.54	2349.92	508.885
1728.7	2354.92	510.464
1727.87	2359.75	512.36
1727.04	2364.46	514.552
1726.2	2369.04	516.95
1725.37	2373.45	519.405
1724.53	2377.63	521.742
1723.7	2381.51	523.788
1722.87	2385.03	525.413
1722.03	2388.15	526.554
1721.2	2390.9	527.234
1720.36	2393.32	527.556
1719.53	2395.52	527.684
1718.69	2397.62	527.811
1717.86	2399.75	528.123
1717.02	2402.05	528.762
1716.19	2404.6	529.801
1715.35	2407.47	531.231
1714.51	2410.7	532.972
1713.68	2414.29	534.888
1712.84	2418.26	536.825
1712.01	2422.63	538.64
1711.17	2427.44	540.239
1710.33	2432.78	541.597
1709.5	2438.74	542.766
1708.66	2445.45	543.868
1707.82	2453.01	545.069
1706.98	2461.45	546.553
1706.15	2470.78	548.483
1705.31	2480.87	550.971
1704.47	2491.53	554.062
1703.63	2502.46	557.723
1702.8	2513.33	561.852
1701.96	2523.76	566.303
1701.12	2533.43	570.907
1700.28	2542.08	575.508
1699.44	2549.55	579.982
1698.61	2555.78	584.258
1697.77	2560.86	588.32
1696.93	2564.96	592.198
1696.09	2568.32	595.956
1695.25	2571.23	599.665
1694.41	2573.93	603.386
1693.57	2576.68	607.149
1692.73	2579.65	610.943
1691.89	2582.93	614.713
1691.05	2586.59	618.371
1690.21	2590.62	621.809
1689.37	2594.98	624.918
1688.53	2599.67	627.609
1687.69	2604.65	629.829
1686.85	2609.94	631.574
1686.01	2615.58	632.891
1685.17	2621.65	633.879
1684.33	2628.22	634.673
1683.49	2635.36	635.429
1682.65	2643.12	636.305
1681.8	2651.51	637.436
1680.96	2660.45	638.92
1680.12	2669.85	640.797
1679.28	2679.52	643.048
1678.44	2689.27	645.593
1677.6	2698.85	648.296
1676.75	2708.05	650.985
1675.91	2716.7	653.468
1675.07	2724.64	655.557
1674.23	2731.81	657.09
1673.38	2738.2	657.946
1672.54	2743.84	658.062
1671.7	2748.82	657.436
1670.85	2753.22	656.126
1670.01	2757.13	654.242
1669.17	2760.61	651.93
1668.32	2763.7	649.36
1667.48	2766.41	646.705
1666.63	2768.76	644.133
1665.79	2770.74	641.797
1664.95	2772.38	639.827
1664.1	2773.74	638.328
1663.26	2774.91	637.378
1662.41	2776.01	637.024
1661.57	2777.2	637.279
1660.72	2778.63	638.118
1659.88	2780.46	639.472
1659.03	2782.8	641.238
1658.19	2785.75	643.278
1657.34	2789.32	645.436
1656.5	2793.49	647.551
1655.65	2798.18	649.48
1654.8	2803.3	651.107
1653.96	2808.7	652.36
1653.11	2814.27	653.203
1652.26	2819.88	653.644
1651.42	2825.41	653.711
1650.57	2830.8	653.452
1649.72	2835.98	652.912
1648.88	2840.94	652.135
1648.03	2845.67	651.155
1647.18	2850.2	650.005
1646.33	2854.56	648.716
1645.49	2858.8	647.326
1644.64	2862.97	645.887
1643.79	2867.11	644.458
1642.94	2871.25	643.108
1642.1	2875.4	641.907
1641.25	2879.53	640.916
1640.4	2883.62	640.184
1639.55	2887.6	639.744
1638.7	2891.42	639.617
1637.85	2895.05	639.816
1637	2898.49	640.354
1636.15	2901.78	641.256
1635.3	2905.03	642.563
1634.45	2908.38	644.332
1633.61	2912.02	646.625
1632.76	2916.12	649.498
1631.91	2920.85	652.972
1631.06	2926.31	657.013
1630.21	2932.49	661.513
1629.35	2939.33	666.28
1628.5	2946.64	671.038
1627.65	2954.16	675.457
1626.8	2961.58	679.179
1625.95	2968.59	681.87
1625.1	2974.94	683.268
1624.25	2980.43	683.224
1623.4	2984.98	681.737
1622.55	2988.62	678.961
1621.69	2991.49	675.199
1620.84	2993.83	670.871
1619.99	2995.91	666.471
1619.14	2998.05	662.506
1618.29	3000.52	659.446
1617.43	3003.57	657.667
1616.58	3007.36	657.417
1615.73	3011.98	658.791
1614.88	3017.44	661.729
1614.02	3023.66	666.034
1613.17	3030.52	671.403
1612.32	3037.85	677.468
1611.46	3045.46	683.849
1610.61	3053.18	690.2
1609.76	3060.82	696.239
1608.9	3068.26	701.776
1608.05	3075.38	706.718
1607.19	3082.1	711.053
1606.34	3088.36	714.837
1605.48	3094.13	718.16
1604.63	3099.37	721.125
1603.78	3104.06	723.832
1602.92	3108.17	726.363
1602.07	3111.68	728.787
1601.21	3114.58	731.166
1600.35	3116.87	733.557
1599.5	3118.56	736.019
1598.64	3119.71	738.606
1597.79	3120.35	741.364
1596.93	3120.58	744.313
1596.08	3120.47	747.44
1595.22	3120.13	750.693
1594.36	3119.64	753.984
1593.51	3119.1	757.202
1592.65	3118.57	760.231
1591.79	3118.14	762.969
1590.94	3117.87	765.354
1590.08	3117.82	767.37
1589.22	3118.03	769.052
1588.36	3118.57	770.48
1587.51	3119.47	771.756
1586.65	3120.76	772.986
1585.79	3122.46	774.252
1584.93	3124.57	775.597
1584.07	3127.05	777.006
1583.22	3129.84	778.41
1582.36	3132.86	779.693
1581.5	3135.98	780.707
1580.64	3139.09	781.3
1579.78	3142.04	781.336
1578.92	3144.69	780.719
1578.06	3146.95	779.41
1577.2	3148.73	777.438
1576.34	3150.01	774.894
1575.48	3150.83	771.927
1574.63	3151.27	768.722
1573.77	3151.48	765.483
1572.91	3151.65	762.41
1572.04	3151.96	759.679
1571.18	3152.64	757.431
1570.32	3153.84	755.758
1569.46	3155.72	754.708
1568.6	3158.33	754.289
1567.74	3161.71	754.475
1566.88	3165.81	755.217
1566.02	3170.55	756.452
1565.16	3175.8	758.108
1564.3	3181.43	760.108
1563.43	3187.3	762.374
1562.57	3193.29	764.824
1561.71	3199.32	767.375
1560.85	3205.3	769.948
1559.99	3211.2	772.466
1559.12	3216.96	774.861
1558.26	3222.56	777.079
1557.4	3227.95	779.079
1556.54	3233.09	780.832
1555.67	3237.91	782.324
1554.81	3242.37	783.545
1553.95	3246.42	784.492
1553.08	3250.04	785.163
1552.22	3253.27	785.556
1551.35	3256.19	785.673
1550.49	3258.94	785.524
1549.63	3261.72	785.137
1548.76	3264.74	784.567
1547.9	3268.24	783.898
1547.03	3272.4	783.255
1546.17	3277.36	782.79
1545.3	3283.2	782.682
1544.44	3289.86	783.109
1543.57	3297.23	784.235
1542.71	3305.08	786.18
1541.84	3313.14	789.007
1540.98	3321.1	792.7
1540.11	3328.67	797.17
1539.25	3335.61	802.258
1538.38	3341.73	807.755
1537.51	3346.97	813.428
1536.65	3351.33	819.048
1535.78	3354.94	824.416
1534.91	3357.97	829.385
1534.05	3360.65	833.869
1533.18	3363.22	837.846
1532.31	3365.9	841.355
1531.45	3368.9	844.475
1530.58	3372.36	847.309
1529.71	3376.37	849.967
1528.84	3380.97	852.542
1527.98	3386.17	855.099
1527.11	3391.93	857.661
1526.24	3398.22	860.209
1525.37	3404.95	862.684
1524.5	3412.08	864.99
1523.63	3419.52	867.013
1522.77	3427.2	868.637
1521.9	3435.04	869.758
1521.03	3442.96	870.306
1520.16	3450.85	870.255
1519.29	3458.64	869.636
1518.42	3466.24	868.53
1517.55	3473.56	867.07
1516.68	3480.55	865.422
1515.81	3487.15	863.768
1514.94	3493.33	862.289
1514.07	3499.09	861.147
1513.2	3504.42	860.467
1512.33	3509.34	860.331
1511.46	3513.86	860.775
1510.59	3518	861.786
1509.72	3521.78	863.314
1508.85	3525.21	865.279
1507.97	3528.33	867.584
1507.1	3531.18	870.129
1506.23	3533.8	872.823
1505.36	3536.28	875.595
1504.49	3538.71	878.406
1503.62	3541.21	881.25
1502.74	3543.94	884.16
1501.87	3547.03	887.193
1501	3550.66	890.429
1500.13	3554.99	893.956
1499.25	3560.17	897.852
1498.38	3566.33	902.18
1497.51	3573.55	906.977
1496.63	3581.88	912.247
1495.76	3591.29	917.971
1494.89	3601.72	924.105
1494.01	3613.03	930.598
1493.14	3625.05	937.395
1492.26	3637.58	944.455
1491.39	3650.4	951.756
1490.52	3663.33	959.305
1489.64	3676.23	967.134
1488.77	3689.02	975.307
1487.89	3701.7	983.907
1487.02	3714.36	993.037
1486.14	3727.15	1002.8
1485.27	3740.29	1013.31
1484.39	3754.04	1024.67
1483.52	3768.66	1036.96
1482.64	3784.36	1050.27
1481.76	3801.33	1064.67
1480.89	3819.65	1080.24
1480.01	3839.34	1097.05
1479.14	3860.3	1115.18
1478.26	3882.37	1134.71
1477.38	3905.3	1155.74
1476.51	3928.78	1178.32
1475.63	3952.5	1202.51
1474.75	3976.12	1228.34
1473.88	3999.3	1255.8
1473	4021.74	1284.88
1472.12	4043.13	1315.53
1471.24	4063.22	1347.72
1470.37	4081.78	1381.42
1469.49	4098.61	1416.64
1468.61	4113.53	1453.37
1467.73	4126.43	1491.65
1466.85	4137.25	1531.48
1465.97	4145.96	1572.79
1465.09	4152.63	1615.44
1464.22	4157.39	1659.17
1463.34	4160.45	1703.59
1462.46	4162.09	1748.15
1461.58	4162.61	1792.18
1460.7	4162.36	1834.92
1459.82	4161.68	1875.6
1458.94	4160.89	1913.44
1458.06	4160.27	1947.75
1457.18	4160.04	1977.98
1456.3	4160.37	2003.73
1455.42	4161.35	2024.78
1454.54	4163	2041.03
1453.66	4165.33	2052.53
1452.78	4168.27	2059.41
1451.9	4171.75	2061.83
1451.01	4175.68	2059.94
1450.13	4179.97	2053.91
1449.25	4184.56	2043.84
1448.37	4189.41	2029.86
1447.49	4194.5	2012.07
1446.61	4199.86	1990.6
1445.72	4205.53	1965.67
1444.84	4211.56	1937.52
1443.96	4218.03	1906.51
1443.08	4224.98	1873.03
1442.19	4232.46	1837.57
1441.31	4240.49	1800.66
1440.43	4249.05	1762.83
1439.55	4258.14	1724.65
1438.66	4267.71	1686.64
1437.78	4277.71	1649.31
1436.89	4288.11	1613.11
1436.01	4298.85	1578.42
1435.13	4309.89	1545.52
1434.24	4321.19	1514.62
1433.36	4332.68	1485.84
1432.47	4344.31	1459.19
1431.59	4356.03	1434.6
1430.71	4367.75	1411.95
1429.82	4379.42	1391.06
1428.94	4390.99	1371.75
1428.05	4402.41	1353.81
1427.16	4413.66	1337.05
1426.28	4424.74	1321.33
1425.39	4435.64	1306.53
1424.51	4446.4	1292.57
1423.62	4457.03	1279.39
1422.74	4467.54	1266.99
1421.85	4477.95	1255.35
1420.96	4488.24	1244.47
1420.08	4498.39	1234.34
1419.19	4508.35	1224.93
1418.3	4518.1	1216.18
1417.42	4527.6	1208.04
1416.53	4536.84	1200.4
1415.64	4545.83	1193.18
1414.75	4554.61	1186.26
1413.87	4563.22	1179.56
1412.98	4571.75	1173.02
1412.09	4580.26	1166.58
1411.2	4588.8	1160.23
1410.31	4597.4	1153.99
1409.43	4606.06	1147.9
1408.54	4614.72	1142.01
1407.65	4623.31	1136.37
1406.76	4631.74	1131.04
1405.87	4639.9	1126.06
1404.98	4647.7	1121.48
1404.09	4655.08	1117.3
1403.2	4661.99	1113.51
1402.31	4668.42	1110.09
1401.42	4674.4	1106.98
1400.53	4679.97	1104.11
1399.64	4685.19	1101.38
1398.75	4690.13	1098.7
1397.86	4694.83	1095.97
1396.97	4699.35	1093.1
1396.08	4703.73	1090.03
1395.19	4707.98	1086.72
1394.3	4712.12	1083.17
1393.41	4716.13	1079.38
1392.52	4720	1075.41
1391.63	4723.7	1071.31
1390.73	4727.23	1067.16
1389.84	4730.55	1063.05
1388.95	4733.66	1059.07
1388.06	4736.57	1055.33
1387.17	4739.29	1051.9
1386.27	4741.84	1048.88
1385.38	4744.25	1046.34
1384.49	4746.53	1044.31
1383.59	4748.69	1042.82
1382.7	4750.73	1041.86
1381.81	4752.61	1041.38
1380.91	4754.29	1041.32
1380.02	4755.72	1041.59
1379.13	4756.81	1042.08
1378.23	4757.46	1042.68
1377.34	4757.58	1043.29
1376.45	4757.02	1043.83
1375.55	4755.64	1044.21
1374.66	4753.27	1044.38
1373.76	4749.74	1044.29
1372.87	4744.9	1043.92
1371.97	4738.61	1043.25
1371.08	4730.78	1042.26
1370.18	4721.41	1040.96
1369.29	4710.54	1039.36
1368.39	4698.32	1037.48
1367.5	4684.98	1035.37
1366.6	4670.79	1033.06
1365.7	4656.06	1030.63
1364.81	4641.07	1028.14
1363.91	4626.1	1025.63
1363.01	4611.35	1023.17
1362.12	4596.92	1020.78
1361.22	4582.83	1018.49
1360.32	4569.04	1016.29
1359.43	4555.4	1014.17
1358.53	4541.72	1012.09
1357.63	4527.78	1010.03
1356.73	4513.37	1007.92
1355.84	4498.26	1005.71
1354.94	4482.28	1003.35
1354.04	4465.28	1000.77
1353.14	4447.18	997.925
1352.24	4427.94	994.763
1351.34	4407.58	991.254
1350.45	4386.19	987.387
1349.55	4363.88	983.181
1348.65	4340.8	978.682
1347.75	4317.15	973.967
1346.85	4293.11	969.132
1345.95	4268.84	964.29
1345.05	4244.49	959.554
1344.15	4220.17	955.032
1343.25	4195.93	950.814
1342.35	4171.77	946.969
1341.45	4147.67	943.542
1340.55	4123.54	940.559
1339.65	4099.29	938.029
1338.75	4074.8	935.946
1337.85	4049.93	934.298
1336.95	4024.56	933.063
1336.05	3998.56	932.206
1335.14	3971.81	931.683
1334.24	3944.22	931.429
1333.34	3915.71	931.359
1332.44	3886.22	931.368
1331.54	3855.75	931.332
1330.63	3824.34	931.116
1329.73	3792.06	930.579
1328.83	3759.04	929.584
1327.93	3725.44	928.013
1327.02	3691.46	925.77
1326.12	3657.31	922.792
1325.22	3623.2	919.055
1324.31	3589.36	914.572
1323.41	3555.95	909.399
1322.51	3523.16	903.63
1321.6	3491.1	897.388
1320.7	3459.89	890.823
1319.8	3429.57	884.094
1318.89	3400.18	877.366
1317.99	3371.74	870.79
1317.08	3344.22	864.494
1316.18	3317.61	858.576
1315.27	3291.87	853.096
1314.37	3267	848.074
1313.46	3242.98	843.498
1312.56	3219.83	839.323
1311.65	3197.54	835.485
1310.75	3176.16	831.911
1309.84	3155.68	828.525
1308.93	3136.1	825.255
1308.03	3117.4	822.038
1307.12	3099.51	818.827
1306.22	3082.33	815.584
1305.31	3065.75	812.288
1304.4	3049.62	808.933
1303.49	3033.79	805.527
1302.59	3018.13	802.095
1301.68	3002.48	798.677
1300.77	2986.75	795.326
1299.87	2970.84	792.108
1298.96	2954.68	789.088
1298.05	2938.22	786.326
1297.14	2921.45	783.867
1296.23	2904.34	781.733
1295.33	2886.91	779.914
1294.42	2869.19	778.37
1293.51	2851.2	777.036
1292.6	2833.02	775.831
1291.69	2814.73	774.672
1290.78	2796.43	773.488
1289.87	2778.21	772.236
1288.96	2760.21	770.905
1288.05	2742.53	769.518
1287.14	2725.28	768.127
1286.23	2708.58	766.798
1285.32	2692.51	765.603
1284.41	2677.15	764.6
1283.5	2662.56	763.826
1282.59	2648.76	763.291
1281.68	2635.76	762.98
1280.77	2623.55	762.862
1279.86	2612.1	762.894
1278.95	2601.33	763.036
1278.04	2591.2	763.262
1277.12	2581.62	763.563
1276.21	2572.54	763.95
1275.3	2563.92	764.456
1274.39	2555.71	765.129
1273.48	2547.88	766.024
1272.56	2540.44	767.2
1271.65	2533.35	768.707
1270.74	2526.6	770.585
1269.82	2520.16	772.858
1268.91	2513.97	775.533
1268	2507.99	778.604
1267.09	2502.17	782.058
1266.17	2496.46	785.874
1265.26	2490.86	790.034
1264.34	2485.36	794.521
1263.43	2480.02	799.317
1262.52	2474.9	804.402
1261.6	2470.07	809.743
1260.69	2465.63	815.289
1259.77	2461.63	820.963
1258.86	2458.12	826.661
1257.94	2455.09	832.263
1257.03	2452.5	837.633
1256.11	2450.25	842.642
1255.2	2448.21	847.182
1254.28	2446.23	851.178
1253.37	2444.11	854.596
1252.45	2441.67	857.447
1251.53	2438.75	859.776
1250.62	2435.17	861.651
1249.7	2430.81	863.15
1248.78	2425.59	864.34
1247.87	2419.47	865.274
1246.95	2412.45	865.984
1246.03	2404.6	866.487
1245.12	2396.03	866.802
1244.2	2386.89	866.96
1243.28	2377.37	867.027
1242.36	2367.66	867.111
1241.45	2357.97	867.372
1240.53	2348.48	868.017
1239.61	2339.34	869.296
1238.69	2330.66	871.487
1237.77	2322.47	874.881
1236.85	2314.79	879.773
1235.93	2307.55	886.448
1235.02	2300.67	895.179
1234.1	2294.07	906.221
1233.18	2287.62	919.813
1232.26	2281.24	936.175
1231.34	2274.88	955.504
1230.42	2268.49	977.969
1229.5	2262.09	1003.7
1228.58	2255.7	1032.79
1227.66	2249.36	1065.27
1226.74	2243.13	1101.1
1225.82	2237.06	1140.21
1224.9	2231.18	1182.42
1223.97	2225.53	1227.52
1223.05	2220.09	1275.22
1222.13	2214.87	1325.17
1221.21	2209.84	1376.96
1220.29	2204.97	1430.11
1219.37	2200.2	1484.09
1218.45	2195.51	1538.33
1217.52	2190.85	1592.2
1216.6	2186.16	1645.05
1215.68	2181.41	1696.23
1214.76	2176.54	1745.06
1213.83	2171.52	1790.94
1212.91	2166.3	1833.26
1211.99	2160.84	1871.5
1211.06	2155.12	1905.16
1210.14	2149.1	1933.83
1209.22	2142.78	1957.13
1208.29	2136.14	1974.74
1207.37	2129.19	1986.42
1206.45	2121.94	1991.96
1205.52	2114.41	1991.28
1204.6	2106.65	1984.4
1203.67	2098.71	1971.48
1202.75	2090.67	1952.83
1201.82	2082.61	1928.92
1200.9	2074.66	1900.38
1199.97	2066.93	1867.97
1199.05	2059.56	1832.54
1198.12	2052.65	1794.99
1197.2	2046.32	1756.17
1196.27	2040.63	1716.9
1195.34	2035.61	1677.85
1194.42	2031.27	1639.57
1193.49	2027.52	1602.41
1192.56	2024.29	1566.6
1191.64	2021.42	1532.19
1190.71	2018.75	1499.15
1189.78	2016.12	1467.35
1188.86	2013.34	1436.64
1187.93	2010.25	1406.86
1187	2006.72	1377.87
1186.07	2002.63	1349.58
1185.15	1997.92	1321.94
1184.22	1992.55	1294.95
1183.29	1986.53	1268.62
1182.36	1979.9	1243.01
1181.43	1972.75	1218.15
1180.5	1965.19	1194.08
1179.58	1957.34	1170.83
1178.65	1949.34	1148.42
1177.72	1941.34	1126.83
1176.79	1933.44	1106.09
1175.86	1925.77	1086.21
1174.93	1918.4	1067.2
1174	1911.38	1049.08
1173.07	1904.71	1031.88
1172.14	1898.38	1015.59
1171.21	1892.34	1000.2
1170.28	1886.54	985.674
1169.35	1880.93	971.969
1168.42	1875.46	959.019
1167.49	1870.12	946.758
1166.55	1864.89	935.13
1165.62	1859.82	924.094
1164.69	1854.96	913.629
1163.76	1850.35	903.732
1162.83	1846.07	894.419
1161.9	1842.14	885.711
1160.96	1838.59	877.625
1160.03	1835.38	870.169
1159.1	1832.48	863.329
1158.17	1829.78	857.069
1157.23	1827.18	851.327
1156.3	1824.55	846.025
1155.37	1821.79	841.073
1154.43	1818.81	836.384
1153.5	1815.56	831.884
1152.57	1812.02	827.525
1151.63	1808.22	823.302
1150.7	1804.23	819.25
1149.77	1800.13	815.457
1148.83	1796.04	812.056
1147.9	1792.05	809.219
1146.96	1788.27	807.145
1146.03	1784.79	806.04
1145.09	1781.66	806.099
1144.16	1778.92	807.488
1143.22	1776.57	810.322
1142.29	1774.57	814.652
1141.35	1772.86	820.459
1140.41	1771.35	827.646
1139.48	1769.92	836.052
1138.54	1768.45	845.459
1137.61	1766.8	855.608
1136.67	1764.85	866.222
1135.73	1762.48	877.018
1134.8	1759.59	887.727
1133.86	1756.12	898.097
1132.92	1752.04	907.903
1131.99	1747.33	916.939
1131.05	1742.01	925.018
1130.11	1736.15	931.963
1129.17	1729.8	937.608
1128.23	1723.08	941.793
1127.3	1716.11	944.38
1126.36	1709.04	945.255
1125.42	1702.01	944.355
1124.48	1695.21	941.679
1123.54	1688.78	937.306
1122.6	1682.9	931.408
1121.66	1677.69	924.249
1120.72	1673.23	916.182
1119.78	1669.59	907.634
1118.85	1666.75	899.083
1117.91	1664.67	891.037
1116.97	1663.23	883.997
1116.03	1662.29	878.44
1115.09	1661.71	874.785
1114.14	1661.31	873.375
1113.2	1660.97	874.453
1112.26	1660.57	878.154
1111.32	1660.06	884.482
1110.38	1659.43	893.311
1109.44	1658.74	904.378
1108.5	1658.09	917.288
1107.56	1657.61	931.526
1106.61	1657.47	946.47
1105.67	1657.83	961.425
1104.73	1658.85	975.654
1103.79	1660.69	988.414
1102.85	1663.45	999.005
1101.9	1667.22	1006.81
1100.96	1672.02	1011.34
1100.02	1677.84	1012.26
1099.07	1684.62	1009.42
1098.13	1692.28	1002.85
1097.19	1700.68	992.771
1096.24	1709.66	979.571
1095.3	1719.05	963.76
1094.36	1728.69	945.94
1093.41	1738.41	926.759
1092.47	1748.06	906.861
1091.52	1757.5	886.857
1090.58	1766.64	867.281
1089.63	1775.38	848.579
1088.69	1783.67	831.088
1087.74	1791.44	815.038
1086.8	1798.66	800.552
1085.85	1805.29	787.658
1084.91	1811.3	776.307
1083.96	1816.69	766.394
1083.01	1821.42	757.777
1082.07	1825.51	750.302
1081.12	1828.97	743.821
1080.18	1831.84	738.206
1079.23	1834.17	733.358
1078.28	1836.02	729.205
1077.33	1837.48	725.7
1076.39	1838.62	722.81
1075.44	1839.5	720.507
1074.49	1840.18	718.759
1073.54	1840.67	717.526
1072.6	1840.95	716.755
1071.65	1840.98	716.392
1070.7	1840.67	716.379
1069.75	1839.92	716.669
1068.8	1838.6	717.224
1067.85	1836.61	718.021
1066.91	1833.84	719.048
1065.96	1830.23	720.3
1065.01	1825.74	721.766
1064.06	1820.38	723.423
1063.11	1814.17	725.226
1062.16	1807.19	727.1
1061.21	1799.51	728.944
1060.26	1791.23	730.624
1059.31	1782.44	731.982
1058.36	1773.23	732.843
1057.41	1763.65	733.019
1056.46	1753.77	732.324
1055.51	1743.62	730.583
1054.55	1733.19	727.642
1053.6	1722.5	723.383
1052.65	1711.51	717.733
1051.7	1700.21	710.673
1050.75	1688.58	702.245
1049.8	1676.59	692.546
1048.84	1664.26	681.727
1047.89	1651.61	669.979
1046.94	1638.68	657.516
1045.99	1625.53	644.564
1045.03	1612.26	631.344
1044.08	1598.97	618.064
1043.13	1585.78	604.921
1042.17	1572.83	592.102
1041.22	1560.25	579.792
1040.27	1548.18	568.183
1039.31	1536.72	557.48
1038.36	1525.99	547.895
1037.4	1516.05	539.642
1036.45	1506.94	532.92
1035.5	1498.65	527.889
1034.54	1491.16	524.647
1033.59	1484.39	523.212
1032.63	1478.25	523.513
1031.68	1472.65	525.382
1030.72	1467.49	528.57
1029.77	1462.72	532.762
1028.81	1458.27	537.609
1027.85	1454.16	542.75
1026.9	1450.38	547.848
1025.94	1446.99	552.609
1024.98	1444.02	556.803
1024.03	1441.54	560.27
1023.07	1439.59	562.924
1022.11	1438.21	564.749
1021.16	1437.4	565.787
1020.2	1437.17	566.125
1019.24	1437.51	565.882
1018.28	1438.39	565.19
1017.33	1439.78	564.18
1016.37	1441.65	562.972
1015.41	1443.97	561.665
1014.45	1446.7	560.331
1013.49	1449.83	559.013
1012.54	1453.36	557.733
1011.58	1457.27	556.491
1010.62	1461.59	555.275
1009.66	1466.34	554.069
1008.7	1471.55	552.854
1007.74	1477.27	551.618
1006.78	1483.56	550.355
1005.82	1490.45	549.065
1004.86	1497.99	547.758
1003.9	1506.22	546.446
1002.94	1515.14	545.152
1001.98	1524.76	543.902
1001.02	1535.07	542.729
1000.06	1546.05	541.671
999.096	1557.66	540.772
998.135	1569.85	540.076
997.173	1582.58	539.622
996.212	1595.77	539.443
995.25	1609.34	539.551
994.288	1623.17	539.939
993.326	1637.13	540.575
992.363	1651.03	541.394
991.401	1664.66	542.311
990.438	1677.76	543.216
989.476	1690.06	543.988
988.513	1701.25	544.505
987.549	1711.03	544.651
986.586	1719.13	544.33
985.623	1725.32	543.472
984.659	1729.44	542.042
983.695	1731.4	540.041
982.731	1731.22	537.513
981.767	1728.98	534.543
980.802	1724.88	531.257
979.838	1719.16	527.816
978.873	1712.12	524.409
977.908	1704.08	521.243
976.943	1695.36	518.53
975.978	1686.25	516.466
975.012	1677	515.214
974.047	1667.81	514.89
973.081	1658.8	515.545
972.115	1650.06	517.16
971.149	1641.63	519.646
970.183	1633.5	522.849
969.216	1625.67	526.571
968.25	1618.09	530.587
967.283	1610.75	534.668
966.316	1603.61	538.607
965.349	1596.67	542.233
964.381	1589.91	545.43
963.414	1583.32	548.135
962.446	1576.89	550.341
961.478	1570.58	552.086
960.51	1564.37	553.442
959.542	1558.21	554.493
958.574	1552.04	555.331
957.605	1545.84	556.032
956.636	1539.56	556.658
955.667	1533.19	557.249
954.698	1526.73	557.825
953.729	1520.22	558.394
952.76	1513.72	558.956
951.79	1507.3	559.508
950.82	1501.04	560.052
949.85	1495.03	560.598
948.88	1489.34	561.16
947.91	1484.04	561.757
946.939	1479.18	562.407
945.969	1474.79	563.131
944.998	1470.88	563.944
944.027	1467.46	564.858
943.056	1464.54	565.885
942.084	1462.08	567.037
941.113	1460.08	568.333
940.141	1458.5	569.8
939.169	1457.29	571.477
938.197	1456.41	573.415
937.225	1455.82	575.68
936.253	1455.46	578.344
935.28	1455.31	581.486
934.307	1455.33	585.181
933.334	1455.49	589.496
932.361	1455.77	594.486
931.388	1456.17	600.187
930.414	1456.66	606.613
929.441	1457.25	613.757
928.467	1457.92	621.587
927.493	1458.67	630.052
926.519	1459.54	639.074
925.544	1460.53	648.554
924.57	1461.68	658.368
923.595	1463.04	668.373
922.62	1464.63	678.409
921.645	1466.49	688.312
920.67	1468.62	697.923
919.695	1471.03	707.102
918.719	1473.7	715.743
917.743	1476.61	723.778
916.767	1479.76	731.184
915.791	1483.17	737.973
914.815	1486.9	744.178
913.838	1491.05	749.834
912.862	1495.75	754.962
911.885	1501.16	759.546
910.908	1507.44	763.526
909.931	1514.71	766.801
908.953	1523.07	769.24
907.976	1532.53	770.702
906.998	1543.04	771.059
906.02	1554.48	770.228
905.042	1566.65	768.186
904.064	1579.32	764.979
903.086	1592.21	760.727
902.107	1605.09	755.606
901.128	1617.72	749.833
900.149	1629.9	743.636
899.17	1641.47	737.234
898.191	1652.34	730.811
897.211	1662.41	724.511
896.232	1671.64	718.426
895.252	1679.98	712.605
894.272	1687.38	707.064
893.292	1693.79	701.795
892.311	1699.15	696.784
891.331	1703.38	692.015
890.35	1706.4	687.481
889.369	1708.15	683.181
888.388	1708.55	679.121
887.407	1707.56	675.307
886.425	1705.15	671.741
885.444	1701.31	668.423
884.462	1696.1	665.344
883.48	1689.57	662.49
882.498	1681.84	659.851
881.516	1673.02	657.415
880.533	1663.28	655.18
879.55	1652.77	653.152
878.568	1641.67	651.344
877.585	1630.11	649.772
876.601	1618.25	648.453
875.618	1606.18	647.397
874.634	1594.01	646.598
873.651	1581.8	646.035
872.667	1569.6	645.662
871.683	1557.44	645.414
870.698	1545.37	645.205
869.714	1533.42	644.936
868.729	1521.65	644.505
867.744	1510.11	643.815
866.759	1498.86	642.789
865.774	1487.96	641.378
864.789	1477.48	639.571
863.803	1467.45	637.395
862.817	1457.9	634.914
861.832	1448.85	632.217
860.846	1440.27	629.408
859.859	1432.15	626.589
858.873	1424.45	623.844
857.886	1417.15	621.23
856.899	1410.21	618.77
855.912	1403.62	616.46
854.925	1397.35	614.275
853.938	1391.42	612.182
852.95	1385.83	610.16
851.963	1380.6	608.209
850.975	1375.74	606.358
849.987	1371.26	604.665
848.999	1367.19	603.208
848.01	1363.5	602.072
847.022	1360.18	601.328
846.033	1357.21	601.021
845.044	1354.53	601.154
844.055	1352.08	601.683
843.065	1349.79	602.527
842.076	1347.58	603.572
841.086	1345.36	604.692
840.096	1343.06	605.77
839.106	1340.6	606.715
838.116	1337.94	607.472
837.126	1335.06	608.029
836.135	1331.95	608.411
835.144	1328.65	608.673
834.154	1325.23	608.877
833.162	1321.78	609.087
832.171	1318.39	609.342
831.18	1315.16	609.659
830.188	1312.17	610.018
829.196	1309.46	610.375
828.204	1307.06	610.662
827.212	1304.96	610.805
826.22	1303.11	610.735
825.227	1301.47	610.403
824.234	1299.98	609.79
823.241	1298.63	608.912
822.248	1297.4	607.825
821.255	1296.32	606.616
820.261	1295.43	605.393
819.268	1294.77	604.271
818.274	1294.41	603.351
817.28	1294.37	602.708
816.286	1294.64	602.374
815.291	1295.19	602.331
814.297	1295.94	602.514
813.302	1296.78	602.818
812.307	1297.62	603.114
811.312	1298.35	603.269
810.317	1298.9	603.169
809.321	1299.26	602.739
808.326	1299.44	601.956
807.33	1299.52	600.858
806.334	1299.61	599.538
805.338	1299.84	598.137
804.341	1300.35	596.817
803.345	1301.31	595.747
802.348	1302.81	595.073
801.351	1304.98	594.905
800.354	1307.89	595.299
799.357	1311.59	596.255
798.359	1316.13	597.724
797.362	1321.53	599.616
796.364	1327.82	601.819
795.366	1335.01	604.213
794.368	1343.14	606.693
793.369	1352.18	609.173
792.371	1362.14	611.602
791.372	1372.97	613.958
790.373	1384.59	616.253
789.374	1396.89	618.517
788.375	1409.73	620.796
787.375	1422.93	623.139
786.376	1436.31	625.584
785.376	1449.63	628.152
784.376	1462.71	630.841
783.376	1475.32	633.623
782.375	1487.28	636.449
781.375	1498.46	639.255
780.374	1508.74	641.976
779.373	1518.1	644.56
778.372	1526.55	646.98
777.371	1534.18	649.243
776.369	1541.14	651.399
775.367	1547.63	653.533
774.366	1553.89	655.759
773.364	1560.15	658.208
772.361	1566.61	661.01
771.359	1573.45	664.277
770.356	1580.76	668.089
769.354	1588.54	672.482
768.351	1596.7	677.437
767.348	1605.03	682.879
766.344	1613.27	688.672
765.341	1621.04	694.626
764.337	1627.95	700.508
763.333	1633.56	706.05
762.329	1637.46	710.968
761.325	1639.27	714.984
760.32	1638.67	717.846
759.316	1635.43	719.343
758.311	1629.46	719.325
757.306	1620.76	717.709
756.301	1609.48	714.482
755.296	1595.86	709.697
754.29	1580.27	703.469
753.284	1563.14	695.961
752.279	1544.94	687.374
751.272	1526.14	677.937
750.266	1507.2	667.897
749.26	1488.52	657.511
748.253	1470.43	647.039
747.246	1453.17	636.734
746.239	1436.9	626.839
745.232	1421.72	617.572
744.225	1407.66	609.125
743.217	1394.73	601.65
742.21	1382.91	595.256
741.202	1372.2	590.004
740.194	1362.57	585.9
739.185	1353.99	582.901
738.177	1346.44	580.907
737.168	1339.85	579.773
736.159	1334.11	579.309
735.15	1329.1	579.294
734.141	1324.64	579.487
733.132	1320.52	579.642
732.122	1316.54	579.527
731.112	1312.52	578.945
730.102	1308.29	577.753
729.092	1303.76	575.873
728.082	1298.93	573.303
727.071	1293.83	570.12
726.061	1288.58	566.465
725.05	1283.35	562.532
724.039	1278.32	558.539
723.027	1273.67	554.709
722.016	1269.58	551.238
721.004	1266.17	548.282
719.993	1263.53	545.938
718.981	1261.7	544.247
717.968	1260.65	543.191
716.956	1260.34	542.704
715.944	1260.66	542.691
714.931	1261.51	543.033
713.918	1262.73	543.607
712.905	1264.17	544.293
711.891	1265.69	544.98
710.878	1267.14	545.577
709.864	1268.39	546.013
708.85	1269.37	546.245
707.836	1270.02	546.259
706.822	1270.35	546.075
705.808	1270.41	545.749
704.793	1270.31	545.367
703.778	1270.18	545.037
702.763	1270.2	544.874
701.748	1270.52	544.984
700.733	1271.28	545.444
699.717	1272.57	546.286
698.702	1274.4	547.487
697.686	1276.74	548.97
696.67	1279.49	550.607
695.653	1282.49	552.243
694.637	1285.59	553.713
693.62	1288.6	554.869
692.603	1291.37	555.603
691.586	1293.79	555.864
690.569	1295.79	555.659
689.552	1297.37	555.056
688.534	1298.55	554.162
687.516	1299.4	553.11
686.498	1300.01	552.034
685.48	1300.46	551.048
684.462	1300.83	550.24
683.443	1301.19	549.662
682.425	1301.58	549.338
681.406	1302.05	549.273
680.387	1302.6	549.46
679.367	1303.22	549.889
678.348	1303.92	550.543
677.328	1304.66	551.394
676.308	1305.43	552.394
675.288	1306.16	553.468
674.268	1306.84	554.51
673.248	1307.39	555.395
672.227	1307.76	555.994
671.206	1307.91	556.191
670.185	1307.8	555.911
669.164	1307.41	555.133
668.143	1306.75	553.897
667.121	1305.86	552.299
666.1	1304.8	550.48
665.078	1303.67	548.602
664.056	1302.6	546.831
663.033	1301.72	545.324
662.011	1301.19	544.22
660.988	1301.16	543.643
659.965	1301.76	543.702
658.942	1303.11	544.505
657.919	1305.29	546.151
656.896	1308.33	548.726
655.872	1312.19	552.293
654.848	1316.8	556.868
653.824	1322.02	562.405
652.8	1327.66	568.783
651.776	1333.5	575.803
650.751	1339.3	583.194
649.726	1344.79	590.642
648.701	1349.75	597.814
647.676	1353.95	604.399
646.651	1357.23	610.136
645.626	1359.49	614.848
644.6	1360.69	618.457
643.574	1360.87	620.988
642.548	1360.11	622.567
641.522	1358.59	623.407
640.495	1356.52	623.783
639.469	1354.13	624.014
638.442	1351.7	624.431
637.415	1349.5	625.354
636.387	1347.77	627.067
635.36	1346.75	629.789
634.332	1346.6	633.659
633.305	1347.44	638.714
632.277	1349.33	644.882
631.249	1352.25	651.979
630.22	1356.13	659.717
629.192	1360.81	667.729
628.163	1366.12	675.591
627.134	1371.81	682.865
626.105	1377.65	689.129
625.076	1383.37	694.021
624.046	1388.73	697.259
623.016	1393.54	698.665
621.987	1397.62	698.172
620.957	1400.89	695.826
619.926	1403.3	691.772
618.896	1404.89	686.239
617.865	1405.73	679.525
616.834	1405.97	671.971
615.803	1405.76	663.939
614.772	1405.29	655.789
613.741	1404.72	647.861
612.709	1404.22	640.462
611.677	1403.9	633.859
610.645	1403.88	628.289
609.613	1404.22	623.971
608.581	1405.02	621.123
607.548	1406.31	619.973
606.516	1408.16	620.74
605.483	1410.62	623.599
604.45	1413.69	628.61
603.416	1417.33	635.648
602.383	1421.43	644.329
601.349	1425.78	653.995
600.315	1430.08	663.745
600.315	1433.97	672.541
599.281	1437.03	679.362
598.247	1438.91	683.382
597.212	1439.33	684.118
596.178	1438.16	681.531
595.143	1435.49	676.034
594.108	1431.62	668.431
593.073	1427.06	659.783
592.037	1422.44	651.246
591.002	1418.47	643.903
589.966	1415.78	638.638
588.93	1414.87	636.04
587.894	1416.04	636.376
586.857	1419.31	639.596
585.821	1424.51	645.387
584.784	1431.27	653.24
583.747	1439.13	662.534
582.71	1447.6	672.619
581.673	1456.27	682.89
580.635	1464.8	692.844
579.597	1472.97	702.127
578.559	1480.64	710.541
577.521	1487.77	718.032
576.483	1494.35	724.652
575.445	1500.37	730.498
574.406	1505.84	735.664
573.367	1510.75	740.192
572.328	1515.11	744.071
571.289	1518.93	747.259
570.249	1522.24	749.74
569.209	1525.15	751.578
568.17	1527.8	752.96
567.13	1530.39	754.198
566.089	1533.15	755.681
565.049	1536.32	757.792
564.008	1540.13	760.812
562.968	1544.72	764.84
561.927	1550.16	769.755
560.885	1556.4	775.234
559.844	1563.26	780.821
558.802	1570.5	786.016
557.761	1577.76	790.353
556.719	1584.67	793.46
555.676	1590.83	795.064
554.634	1595.87	794.974
553.592	1599.48	793.055
552.549	1601.48	789.228
551.506	1601.86	783.498
550.463	1600.79	776.01
549.419	1598.63	767.112
548.376	1595.9	757.378
547.332	1593.22	747.571
546.288	1591.2	738.547
545.244	1590.34	731.105
544.2	1590.93	725.842
543.155	1593.02	723.034
542.111	1596.43	722.601
541.066	1600.74	724.138
540.021	1605.47	727.022
538.975	1610.1	730.547
537.93	1614.25	734.055
536.884	1617.66	737.044
535.838	1620.29	739.228
534.792	1622.22	740.547
533.746	1623.65	741.143
532.7	1624.78	741.306
531.653	1625.79	741.392
530.606	1626.74	741.744
529.559	1627.6	742.614
528.512	1628.25	744.103
527.465	1628.51	746.14
526.417	1628.18	748.49
525.369	1627.1	750.805
524.321	1625.21	752.69
523.273	1622.5	753.785
522.225	1619.07	753.829
521.176	1615.11	752.713
520.127	1610.82	750.509
519.078	1606.5	747.482
518.029	1602.44	744.074
516.98	1598.93	740.865
515.93	1596.27	738.495
514.88	1594.67	737.56
513.83	1594.27	738.484
512.78	1595	741.402
511.73	1596.61	746.089
510.679	1598.65	751.963
509.629	1600.52	758.166
508.578	1601.55	763.737
507.527	1601.14	767.802
506.475	1598.86	769.763
505.424	1594.57	769.406
504.372	1588.42	766.923
503.32	1580.79	762.822
502.268	1572.24	757.767
501.216	1563.37	752.408
500.163	1554.71	747.232
499.111	1546.64	742.503
498.058	1539.38	738.291
497.005	1533.06	734.574
495.951	1527.73	731.368
494.898	1523.43	728.829
493.844	1520.24	727.28
492.79	1518.25	727.159
491.736	1517.5	728.89
490.682	1517.95	732.726
489.627	1519.42	738.621
488.573	1521.58	746.167
487.518	1524	754.638
486.463	1526.17	763.104
485.408	1527.66	770.617
484.352	1528.12	776.402
483.296	1527.42	779.996
482.241	1525.62	781.322
481.185	1522.98	780.665
480.128	1519.88	778.56
479.072	1516.75	775.637
478.015	1514.02	772.46
476.958	1512.01	769.422
475.901	1510.96	766.706
474.844	1510.96	764.333
473.787	1512.03	762.261
472.729	1514.12	760.485
471.671	1517.18	759.108
470.613	1521.12	758.339
469.555	1525.89	758.429
468.497	1531.41	759.583
467.438	1537.55	761.878
466.379	1544.13	765.243
465.32	1550.94	769.497
464.261	1557.71	774.438
463.201	1564.18	779.942
462.142	1570.13	786.015
461.082	1575.38	792.78
460.022	1579.84	800.386
458.962	1583.44	808.881
457.901	1586.17	818.097
456.841	1588.04	827.597
455.78	1589.07	836.714
454.719	1589.34	844.692
453.658	1589.01	850.872
452.596	1588.33	854.87
451.535	1587.64	856.695
450.473	1587.37	856.773
449.411	1588	855.853
448.349	1589.96	854.85
447.287	1593.56	854.653
446.224	1598.99	855.964
445.161	1606.23	859.178
444.098	1615.09	864.343
443.035	1625.25	871.186
441.972	1636.33	879.186
440.908	1647.92	887.677
439.844	1659.7	895.975
438.78	1671.43	903.49
437.716	1682.99	909.83
436.652	1694.38	914.855
435.587	1705.63	918.699
434.522	1716.82	921.73
433.457	1727.99	924.467
432.392	1739.14	927.476
431.327	1750.21	931.259
430.261	1761.12	936.166
429.195	1771.74	942.336
428.129	1781.94	949.677
427.063	1791.61	957.888
425.997	1800.65	966.502
424.93	1808.99	974.962
423.863	1816.54	982.701
422.797	1823.24	989.239
421.729	1829.02	994.251
420.662	1833.81	997.616
419.594	1837.56	999.42
418.527	1840.24	999.917
417.459	1841.83	999.461
416.39	1842.32	998.428
415.322	1841.7	997.146
414.253	1840.02	995.857
413.185	1837.33	994.711
412.116	1833.72	993.782
411.046	1829.35	993.087
409.977	1824.43	992.611
408.908	1819.23	992.318
407.838	1814.02	992.157
406.768	1809.09	992.069
405.698	1804.69	992.001
404.627	1800.96	991.911
403.557	1798.08	991.801
402.486	1795.97	991.667
401.415	1794.94	991.59
400.344	1794.19	991.509

## Sheet: Fig 7
Dynamic light scattering
	Refolded MnP	Soluble MnP Peak Ⅰ	Soluble MnP Peak Ⅱ
0.107	0	0	0
0.154	0	0	0
0.217	0	0	0
0.258	0	0	0
0.333	0	0	0
0.356	0	0	0
0.417	0	0	0
0.455	0	0	0
0.495	0	0	0
0.523	0	0	0
0.711	0	0	0
0.568	0	0	0
1.089	0	0	0
1.213	0	0	0
1.434	0	0	0
1.512	0	0	0
1.623	0	0.07	0
1.765	0	2.56	0
1.834	0	7.85	0
1.912	0	15.8	0
2.08	0	26.19	0
2.123	0	38.67	0
2.323	0	52.61	0
2.445	0	67.05	0
2.512	1.744e-05	80.7	0
2.656	0.00024288	92.04	0
2.723	0.00162	99.62	0
2.823	0.00738	100	0
2.923	0.02578	99.25	0
3.098	0.07492	90.68	0
3.112	0.189	77.34	0
3.221	0.428	60.76	0
3.323	0.88	43.01	0
3.456	1.668	26.35	0
3.578	2.949	12.89	0
3.645	4.914	4.08	0
3.737	7.771	0.22	0
3.856	11.719	0	0
3.913	16.923	0	0
3.92	23.48	0	0
3.94	31.336	0	0
3.981	40.469	0	0
4.02	50.472	0	0
4.117	60.703	0	0
4.233	72.436	0	0
4.334	82.423	0	0
4.412	90.623	0	0
4.545	95.844	0	0
4.667	99.127	0	0
4.712	97.434	0	0
4.823	93.181	0	0
4.967	83.729	0	0
5.09	72.843	0	0
5.267	59.93	0	0
5.479	46.763	0	0
5.624	34.356	0	0
5.834	25.499	0	0
6.201	18.065	0	0
6.213	12.221	0	0
6.445	7.889	0	0
6.627	4.847	0	0
6.834	2.828	0	0
7.012	1.564	0	0.00829
7.254	0.812	0	0.0442
7.421	0.389	0	0.141
7.645	0.171	0	0.349
7.981	0.06797	0	0.746
8.045	0.02996	0	1.408
8.123	0.01243	0	2.405
8.345	0	0	3.833
8.534	0	0	5.822
9.328	0	0	8.534
9.55	0	0	12.206
10.079	0	0	17.109
10.538	0	0	23.406
11.342	0	0	30.996
11.576	0	0	39.429
12	0	0	47.827
12.055	0	0	54.972
12.194	0	0	69.603
13.051	0	0	70.763
14.123	0	0	68.066
14.5	0	0	51.463
15.696	0	0	42.19
16.187	0	0	31.741
17.615	0	0	21.551
19.122	0	0	12.704
20.084	0	0	0
23.674	0	0	0
26.214	0	0	0
29.363	0	0	0
31.721	0	0	0
33.1	0	0	0
36.006	0	0	2.512
39.196	0	0	5.728
41.334	0	0	9.104
43.057	0	0	12.32
45.007	0	0	14.832
48.138	0	0	12.32
50.184	0	0	9.104
52.78	0	0	5.728
55.23	0	0	2.512
58.771	0	0	0
68.061	0	0	0
78.82	0	0	0
91.28	0	0	0
105.709	0	0	0
122.42	0	0	0
141.772	0	0	0
164.183	0	0	0
190.137	0	0	0
220.194	0	0	0
255.002	0	0	0
295.312	0	0	0
341.995	0	0	0
396.058	0	0	0
458.666	0	0	0
531.172	0	0	0
615.139	0	0	0
712.379	0	0	0
824.992	0	0	0
955.406	0	0	0
1106.43	0	0	0
1281.34	0	0	0
1483.89	0	0	0
1718.47	0	0	0
1990.12	0	0	0
2304.72	0	0	0
2669.04	0	0	0
3090.96	0	0	0
3579.58	0	0	0
4145.44	0	0	0
4800.75	0	0	0
5559.64	0	0	0
6438.51	0	0	0
7456.3	0	0	0
8634.99	0	0	0
10000	0	0	0
